# Supplementary material for: Association between Interleukin-1 Polymorphisms and Susceptibility to Dental Peri-Implant Disease: A Meta-Analysis
Source: Pathogens. 2021 Dec 9;10(12):1600. doi: 10.3390/pathogens10121600 (PMC8707532; doi:10.3390/pathogens10121600)
Supplement: Supplementary file 1 [file pathogens-10-01600-s001.zip]

Archive with 1 entries (1 files):
- pathogens-1483303-supplementary.pdf
